# Supplementary material for: Single-cell map of diverse immune phenotypes in the acute myeloid leukemia microenvironment
Source: Biomark Res. 2021 Mar 1;9:15. doi: 10.1186/s40364-021-00265-0 (PMC7919996; doi:10.1186/s40364-021-00265-0)
Supplement: Supplementary file 1 — Additional file 1: Supplementary Table.. [file 40364_2021_265_MOESM1_ESM.xlsx]

## Sheet: Sheet1
GSM ID	Sample	Days from diagnosis	Gender	Age	RHP Mutations	Cytogenetics	Common translocation	Remarks
GSM3587996	BM1	NA	M	52	NA	Unknown	NA
GSM3587997	BM2	NA	M	21	NA	Unknown	NA
GSM3587998/GSM3587999	BM3	NA	M	56	NA	Unknown	NA
GSM3588000/GSM3588001	BM4	NA	M	23	NA	Unknown	NA
GSM3587923/GSM3587924	AML1012	D0	F	32	KRAS NM_004985 c.38G>A p.G13D (4.6%) /// NRAS NM_002524 c.38G>A p.G13D (39.0%) /// NOTCH2 NM_024408 c.4238T>A p.L1413H (50.8%, VUS) /// SF3A1 NM_005877 c.1432G>A p.G478S (44.2%, VUS)	46,XX,inv(16)(p13q22)[4]/48,idem,+8,+21[16]	CBFB-MYH11	Newly diagnosed AML, pre-treatment.
GSM3587925/GSM3587926	AML210A	D0	M	67	DNMT3A NM_175629 c.2644C>T p.R882C (43.4%) /// NPM1 NM_002520 c.859_860insTCTG p.W288fs*>9 (42.7%) /// TET2 NM_001127208 c.1072A>G p.S358G (49.3%, VUS) /// FLT3-ITD NM_004119 c.1802_1802insTTGAATATGATCTCAAATGGGAGTTTCCAAGAGAAAATTTAGAGTTTG	46,XY[20]	NA	Newly diagnosed AML with myelomonocytic differentiation, pre-treatment.
GSM3587950/GSM3587951	AML419A	D0	F	54	CEBPA NM_004364 c.118_118insC p.P39fs* (42.9%) /// DNMT3A NM_175629 c.2644C>T p.R882C (41.9%) /// NPM1 NM_002520 c.859_860insTCTG p.W288fs*>9 (37.9%) /// FLT3 NM_004119 c.2039C>T p.A680V (29.0%) /// FLT3 NM_004119 c.2523C>A p.N841K (16.2%) /// FLT3-ITD NM_004119 c.1819_1819insTATGATCTCAAATGGGAGTTTCCA (13.5%) /// JAK3 NM_000215 c.2773C>A p.R925S (55.1%, VUS)	46,XX[20]	NA	Newly diagnosed AML with monocytic differentiation, pre-treatment.
GSM3587988/GSM3587989	AML916	D0	F	57	TP53 NM_000546 c.713G>A p.C238Y (97.6%)	46,XX[20]	NA	Mixed phenotype acute leukemia expressing markers of stem cells (CD34, CD117), myeloid (CD64), T (CD3) and B (CD19) lineages by flow, pre-treatment.
GSM3587990/GSM3587991	AML921A	D0	M	42	DNMT3A NM_175629 c.2645G>A p.R882H (44.2%) /// RUNX1 NM_001754 c.167T>C p.L56S (63.5%, VUS) /// SETD2 NM_014159 c.3229A>G p.T1077A (48.4%, VUS)	46,XY	NA	Newly diagnosed AML, pre-treatment.
GSM3587927/GSM3587928	AML314	D0	M	54	BCOR NM_001123385 c.2098delG p.K699fs* (36.4%) /// RUNX1 NM_001754 c.966_967delTC p.S322fs*160 (17.2%)	46,XY	NA	Newly diagnosed AML NOS, pre-treatment.
GSM3587929/GSM3587930	AML314	D31	M	54	Not performed	46,XY[20]	NA	Morphologic remision, post-induction chemotherapy.
GSM3587946/GSM3587947	AML371	D0	M	51	NRAS NM_002524 c.181C>A p.Q61K (37.9%) /// WT1 NM_024426 c.1130_1130insGTAGCCCCGA p.T309fs*11 (13.3%)	46,XY,der(16)t(16;18)(p1?2;p11.3)del(16)(q22q24),der(18)t(16;18)(p12;p11.3)[20].ish der(16)(18pter+,5'CBFB+),der(18)(pter-)	NA	Newly diagnosed AML with monocytic differentiation, pre-treatment.
GSM3587948/GSM3587949	AML371	D34	M	51	None Detected	46,XY	NA	Morphologic remision, post-induction chemotherapy.
GSM3587959/GSM3587960	AML475	D0	M	70	DNMT3A NM_175629 c.2645G>A p.R882H (43.9%) /// BCOR NM_001123385 c.2926C>T p.R976* (83.0%) /// BCORL1 NM_021946 c.1942_1943insC p.T648fs* (13.3%) /// BCORL1 NM_021946 c.2996delC p.T999fs* (8.2%) /// BCORL1 NM_021946 c.3142C>T p.R1048* (50.0%) /// BCORL1 NM_021946 c.3586C>T p.R1196* (4.1%)	46,XY	NA	Newly diagnosed AML with monocytic differentiation, pre-treatment.
GSM3587961/GSM3587962	AML475	D29	M	70	Not performed	46,XY[20]	NA	Morphologic remission, post-induction chemotherapy.
GSM3587980/GSM3587981	AML722B	D0	F	52	BCORL1 NM_021946 c.1627delG p.D542fs* (7.2%) /// IDH2 NM_002168 c.515G>A p.R172K (42.3%) /// ASXL1 NM_015338 c.1231C>T p.R411C (45.3%, VUS) /// PHF6 NM_001015877 c.976T>C p.Y325H (38.2%, VUS) /// PTPN11 NM_002834 c.893A>G p.N298S (51.2%, VUS)	46,XX,i(7)(p10) or add(7)(q11.2)[17]/47,XX,+8[3]	NA	Newly diagnosed AML, pre-treatment.
GSM3587982/GSM3587983	AML722B	D49	F	52	IDH2 NM_002168 c.515G>A p.R172K (0.5%) /// ASXL1 NM_015338 c.1231C>T p.R411C (46.7%, VUS) /// PTPN11 NM_002834 c.893A>G p.N298S (47.4%, VUS)	Unknown	NA	Post 7+3 induction and 2+5 re-induction chemotherapy.
GSM3587984/GSM3587985	AML870	D0	M	32	ZRSR2 NM_005089 c.1147C>G p.P383A (99.6%, VUS)	46,XY,t(9;11)(p21;q23)[8].nuc ish(MLLx2)(5' MLL sep 3'MLLx1)[91/100]	MLL-X	Newly diagnosed AML with recurrent genetic abnormalities, pre-treatment.
GSM3587986/GSM3587987	AML870	D14	M	32	Not performed	Not performed	NA	Ablated, post-induction chemotherapy.
GSM3587992/GSM3587993	AML997	D0	M	62	DNMT3A NM_175629 c.2645G>A p.R882H (43%) /// NPM1 NM_002520 c.859_860insTCTG p.W288fs*>9 (46%) /// CEBPA NM_004364 c.138insT p.A47fs (48%) /// FLT3-ITD (exon 14 ITD)	46,XY	NA	Newly diagnosed AML with monocytic differentiation.
GSM3587994/GSM3587995	AML997	D35	M	62	Not performed	46,XY[20]	NA	Morphologic remission, post-induction chemotherapy.
GSM3587940/GSM3587941	AML329	D0	F	73	NPM1 NM_002520 c.859_860insTCTG p.W288fs*>9 (49.3%) /// NOTCH1 NM_017617 c.5273G>A p.R1758H (67.9%, VUS) /// SMC3 NM_005445 c.3449A>G p.D1150G (45.1%, VUS) /// FLT3-ITD NM_004119 c.1800_1800insCTACGTTGATTTCAGAGAATATGA	46,XX[20]	NA	Newly diagnosed AML with monocytic differentiation, pre-treatment.
GSM3587942/GSM3587943	AML329	D20	F	73	Unknown	Unknown	NA	Post 7+3 induction chemotherapy, ablated marrow.
GSM3587944/GSM3587945	AML329	D37	F	73	Unknown	Unknown	NA	Remission.
GSM3587953/GSM3587954	AML420B	D0	M	58	IDH2 NM_002168 c.419G>A p.R140Q (23.2%) /// TP53 NM_000546 c.818G>T p.R273L (16.0%) /// SH2B3 NM_005475 c.1655A>G p.D552G (55.7%, VUS)	46,XY,add(1)(p36.1)[3]/46,XY[17]	NA	Newly diagnosed AML, pre-treatment. Possible plasma cell neoplasm in the background.
GSM3587955/GSM3587956	AML420B	D14	M	58	Unknown	Unknown	NA	Post 7+3 induction chemotherapy.
GSM3587957/GSM3587958	AML420B	D35	M	58	Unknown	45,X,-Y,add(1)(p36.1)[1]/46,XY[19]	NA
GSM3587963/GSM3587964	AML556	D0	M	70	DNMT3A NM_175629 c.2644C>T p.R882C (43.5%) /// NPM1 NM_002520 c.859_860insTCTG p.W288fs*>9 (35.8%) /// NRAS NM_002524 c.183A>T p.Q61H (43.8%) /// NRAS NM_002524 c.35G>A p.G12D (3.8%) /// TET2 NM_001127208 c.3176C>G p.S1059* (37.0%) /// TET2 NM_001127208 c.5412_5413insA p.L1804fs* (34.4%) /// ATM NM_000051 c.6067G>A p.G2023R (51.9%, VUS)	46,XY	NA	Newly diagnosed AML with myelomonocytic differentiation, pre-treatment. Also diagnosed with smoldering myeloma at the same time.
GSM3587965/GSM3587966	AML556	D15	M	70	Not performed	Not performed	NA	Ablated, post-induction chemotherapy.
GSM3587967/GSM3587968	AML556	D31	M	70	Not performed	46,XY[20]	NA	Morphologic remission, post-induction chemotherapy.
GSM3587931/GSM3587932	AML328	D0	F	74	DNMT3A NM_175629 c.1910T>A p.L637Q (43.9%) /// TP53 NM_000546 c.431A>C p.Q144P (38.7%, VUS) /// TP53 NM_000546 c.455C>G p.P152R (51.5%) /// FLT3-ITD NM_004119 c.1749_1752delCTCCinsAGGTCAG p.584_585delSinGQ	45,XX,ider(3)(q10)inv(3)(q21q26.2),add(5)(q13),-7,add(9)?dup(q13q22)[19]/46,XX[1].ish ider(3)(RP11-669C7/RP11-637O11 sep,RP11-82C9,RP11-362K14+)x2[5]	NA	Newly diagnosed AML, pre-treatment.
GSM3587937/GSM3587938	AML328	D29	F	74	DNMT3A NM_175629 c.1910T>A p.L637Q (28.1%) /// TP53 NM_000546 c.431A>C p.Q144P (44.0%, VUS) /// TP53 NM_000546 c.455C>G p.P152R (20.6%) /// FLT3-ITD NM_004119 c.1749_1752delCTCCinsAGGTCAG p.584_585delSinGQ (9.5%)	45,XX,ider(3)(q10)inv(3)(q21q26.2),add(5)(q13),-7,add(9)?dup(q13q22)[7]/45,idem,add(16)(q13)[cp3]	NA	Azacitidine + venetoclax, C1D27.
GSM3587933/GSM3587934	AML328	D113	F	74	DNMT3A NM_175629 c.1910T>A p.L637Q (26.7%) /// TP53 NM_000546 c.431A>C p.Q144P (34.6%, VUS) /// TP53 NM_000546 c.455C>G p.P152R (11.3%) /// FLT3-ITD NM_004119 c.1749_1752delCTCCinsAGGTCAG p.584_585delSinGQ (3.4%)	45,XX,ider(3)(q10)inv(3)(q21q26.2),add(5)(q13),-7,dup(9)(q13q22)[1]/46,XX[1].nuc ish(D5S723/D5S721x2,EGR1x1)[5/100]	NA	Azacitidine + venetoclax, C4D23.
GSM3587935/GSM3587936	AML328	D171	F	74	Unknown	45~46,XX,ider(3)(q10)inv(3)(q21q26.2),add(5)(q13),-7,add(9)?dup(9)(q13q22),add(17)(p11.2)[4],+mar[5][cp13]/43~44,idem,add(3)(q12)[2],der(9)t(9;9)(p22;q13),der(15;16)(q10,q10),-17,del(18)(q?21)[2],+mar[2][cp7]	NA	Azacitidine + venetoclax, C6D17.
GSM3587969/GSM3587970	AML707B	D0	M	26	BRCC3 NM_024332 c.686_687insTGATGTCGCG p.L229fs* (77.0%) /// KIT NM_000222 c.2468A>G p.Y823C (32.8%) /// RAD21 NM006265 c.1058_1058insCC p.L353fs* (39.7%)	45,X,-Y,t(8;21)(q22;q22)[10]/45,idem,t(2;5)(p21;q31)[9]/46,XY[1]	RUNX1-RUNX1T1	Newly diagnosed AML, pre-treatment.
GSM3587973/GSM3587974	AML707B	D18	M	26	Unknown	Unknown	NA	Day 17 post 7+3 induction chemotherapy.
GSM3587975/GSM3587976	AML707B	D41	M	26	None Detected	46,XY[20]	NA	Day 40 post 7+3 induction chemotherapy.
GSM3587977/GSM3587978	AML707B	D97	M	26	Unknown	46,XY[20]	NA	Day 38 post high-dose Ara-C consolidation (HIDAC), C1D38.
GSM3587971/GSM3587972	AML707B	D113	M	26	Unknown	Unknown	NA	Day 54 post HIDAC, C1D54.
Data from https://www.cell.com/cell/fulltext/S0092-8674(19)30094-7?_returnURL=https%3A%2F%2Flinkinghub.elsevier.com%2Fretrieve%2Fpii%2FS0092867419300947%3Fshowall%3Dtrue#supplementaryMaterial
